# Supplementary material for: Evaluation of Nucleic Acid Isothermal Amplification Methods for Human Clinical Microbial Infection Detection
Source: Front Microbiol. 2017 Dec 12;8:2211. doi: 10.3389/fmicb.2017.02211 (PMC5732957; doi:10.3389/fmicb.2017.02211)
Supplement: Supplementary file 3 [file Data_Sheet_2.XLSX]

## Sheet: Sup App 2-Matched data
Patient	Encounter_date	Hospital_Institution	ID_Rank	Age	Gender	Type	Hresult1	Hresult2	Hresult3	Hresult4	Hresult5	Hresult6	Hresult7	Hconc1	Hconc2	Hconc3	Hconc4	Hconc5	Hconc6	Hconc7	InDxresult1	InDxresult2	InDxresult3	InDxresult4	InDxCT1	InDxCT2	InDxCT3	InDxCT4
1	2015-02-22	Sparrow	1	42	F	2	1							3							1				9
2	2015-02-22	Sparrow	2	25	M	2	0														0
3	2015-06-05	Sparrow	3	41	M	3	2							2							2				20
4	2015-06-15	Sparrow	4	23	F	3	0														0
5	2015-06-15	Sparrow	5	75	M	3	16	17	18	20	21	27		1	1	2	2	1	1		0
6	2015-06-22	McLaren	6	73	M	3	1	56	57					1	1	1					0
7	2015-06-22	McLaren	7	56	M	3	1	7	10	58				1	2	3	2				1	7	10		23	24	18
8	2015-06-22	McLaren	8	48	F	3	2	3						2	2						2	3			20	26
9	2015-06-23	McLaren	9	61	M	2	1														1				11
10	2015-06-30	McLaren	10	46	F	2	23							3							2	3	6		21	21	19
11	2015-07-01	Sparrow	11	40	F	2	1							3							1				15
12	2015-07-03	McLaren	12	46	F	3	2	25	26					3	1	1					2				21
13	2015-07-09	McLaren	13	58	F	3	2	3						3	3						2	3			22	21
14	2015-07-09	McLaren	14	68	M	3	7							1							7				41
15	2015-07-09	McLaren	15	30	F	3	2	59						1	3						2				22
16	2015-07-10	McLaren	16	62	F	2	0														0
17	2015-07-10	McLaren	17	73	F	2	2	4						3	3						2	4			20	28
18	2015-07-10	McLaren	18	28	F	2	1							3							1	8			15	35
19	2015-07-10	McLaren	20	33	F	2	0														0
20	2015-07-10	Mclaren	21	52	F	4	59							2							0
21	2015-07-12	Sparrow	22	55	M	3	16	18	21	27	28			1	2	1	1	1			0
22	2015-07-12	Sparrow	23	48	M	3	1	18	28	36				1	2	1	1				1				35
23	2015-07-13	McLaren	24	28	M	3	59							1							0
24	2015-07-13	Sparrow	25	27	M	3	0														0
25	2015-07-14	McLaren	26	31	M	3	59							1							0
26	2015-07-22	McLaren	27	33	M	3	59							3							0
27	2015-07-22	McLaren	28	58	F	3	2	4	10	39	59	61	62	1	3	1	1	1	1	3	10				24
28	2015-07-22	McLaren	30	59	F	3	2	3						1	1						0
29	2015-07-23	McLaren	31	42	M	3	2	3													2	3			25	24
30	2015-07-23	McLaren	32	46	F	2	1							3							1				18
31	2015-08-11	McLaren	33	75	M	2	64							2							1	3			35	34
32	2015-08-11	McLaren	34	87	M	3	7							3							0
33	2015-08-25	McLaren	35	29	F	2	1							3							1				12
34	2015-08-25	McLaren	37	64	M	4	40							3							0
35	2015-08-29	McLaren	38	71	M	3	4							1							0
36	2015-08-29	McLaren	39	50	F	3	59							1							0
37	2015-08-30	McLaren	40	87	F	2	1							3							1				16
38	2015-09-16	Sparrow	41	23	F	3	0														0				55
39	2015-09-20	McLaren	42	93	M	2	10							3							10				21
40	2015-09-21	McLaren	44	55	M	4	0														0
41	2015-09-21	McLaren	45	36	F	2	0														0
42	2015-09-27	Sparrow	46	20	M	3	0														0
43	2015-09-27	Sparrow	47	22	F	3	0														0
44	2015-09-28	McLaren	48	76	F	2	0														0
45	2015-09-28	McLaren	49	43	F	1	1							1							1				16
45	2015-09-28	McLaren	49	43	F	2	1							3							1				13
46	2015-10-01	McLaren	51	88	F	3	29	59	65					3	3	3					2	4			23	25
47	2015-10-01	McLaren	52	66	M	3	8							1							3	8			34	30
48	2015-10-01	McLaren	53	33	F	2	59							3							1				28
49	2015-10-02	McLaren	54	80	M	2	5	43						3	3						5				25
50	2015-10-02	McLaren	55	68	M	1	0														0
51	2015-10-02	McLaren	56	80	M	2	65							3							4	12			18
52	2015-10-04	McLaren	57	47	M	1	0														0
53	2015-10-04	McLaren	58	62	F	3	6	7						1	3						7				11
54	2015-10-04	McLaren	59	61	F	1	0														0
54	2015-10-04	McLaren	59	61	F	2	41							2							1				13
55	2015-10-05	McLaren	60	43	F	1	0														0
56	2015-10-09	McLaren	61	68	F	1	24							2							0
57	2015-10-09	McLaren	62	65	M	4	47	56	59					3	3	2					0
58	2015-10-09	Sparrow	63	47	M	3	7	16	18	44	46			2	2	2	2	1			7				19
59	2015-10-09	McLaren	64	83	M	1	0														0
60	2015-10-10	Sparrow	65	83	F	2	0														0
61	2015-10-10	Sparrow	66	47	F	3	10							1							10				19
62	2015-10-10	Sparrow	67	22	F	2	1	59						3	3						1				10
63	2015-10-11	McLaren	69	76	M	2	0														0
64	2015-10-11	McLaren	70	80	M	1	8							1							0
65	2015-10-12	McLaren	71	35	F	1	0														0
66	2015-10-12	McLaren	72	35	M	1	0														0
67	2015-10-12	McLaren	73	58	M	1	0														0
68	2015-10-12	McLaren	74	69	F	1	0														0
69	2015-10-13	Akron	75	29	M	3	2	3						3	3						2	3			14	18
70	2015-10-15	McLaren	76	70	F	2	0														0
71	2015-10-15	McLaren	77	22	F	2	0														0
72	2015-10-15	McLaren	78	26	F	2	0														0
73	2015-10-15	McLaren	79	51	F	2	1							2							1				14
74	2015-10-15	McLaren	80	77	F	1	0														0
75	2015-10-19	McLaren	81	45	F	1	0														0
76	2015-10-22	McLaren	82	61	F	2	1							3							1				12
77	2015-10-22	McLaren	83	63	M	1	0														0
78	2015-10-22	McLaren	84	41	F	1	17							1							1				14
79	2015-10-23	McLaren	85	71	M	2	1							3							1				13
80	2015-10-24	McLaren	86	81	F	2	1							1							1	8			17	20
81	2015-10-24	McLaren	87	30	M	3	59							1							0
82	2015-10-26	McLaren	88	22	F	3	2	3						2	2						2				26
83	2015-10-29	McLaren	89	54	M	2	0														1				17
84	2015-10-29	McLaren	90	60	M	2	29							3							1				20
85	2015-10-29	McLaren	92	32	F	2	1							3							1				19
86	2015-10-30	McLaren	93	57	F	1	1							1							0
86	2015-10-30	McLaren	93	57	F	2	1							3							1	8			20	22
87	2015-10-31	McLaren	94	75	F	2	59							3							0
88	2015-11-01	McLaren	96	43	F	2	41							2							0
89	2015-11-02	Sparrow	97	55	M	3	0														0
90	2015-11-05	McLaren	98	72	F	2	1							3							1	3	8		10	19	24
91	2015-11-09	McLaren	101	63	F	4	59							2							1				21
92	2015-11-10	McLaren	102	51	F	3	2	3						3	3						0
93	2015-11-12	McLaren	103	66	F	1	0														0
93	2015-11-12	McLaren	103	66	F	2	1	35	49					3	3	3					1				11
94	2015-11-15	McLaren	105	48	F	1	0														0
95	2015-11-15	McLaren	107	70	F	1	0														0
96	2015-11-17	McLaren	109	23	F	2	0														3				28
97	2015-11-18	McLaren	110	61	M	3	78	79	80					3	3	3					1	8			14	26
98	2015-11-19	McLaren	111	44	F	2	0														0
99	2015-11-20	McLaren	112	78	F	2	1							3							1				14
100	2015-11-20	McLaren	113	86	M	2	0														0
101	2015-11-21	McLaren	114	88	F	2	0														0
102	2015-11-22	McLaren	115	34	F	1	0														0
103	2015-11-23	McLaren	116	65	F	1	0														0
104	2015-11-30	McLaren	117	54	M	3	2							1							0
105	2015-12-01	McLaren	118	25	F	3	2							3							0
106	2015-12-03	McLaren	119	46	F	2	59							1							0
107	2015-12-06	McLaren	120	53	M	1	0														0
108	2015-12-06	McLaren	121	68	M	2	0														3	8			24	18
109	2015-12-14	McLaren	122	45	M	3	59							1							0
110	2015-12-14	McLaren	123	74	F	3	0														0
111	2015-12-14	McLaren	125	74	M	2	0														0
112	2015-12-14	McLaren	126	25	M	1	2							3							0
113	2015-12-17	McLaren	127	28	F	3	18	59						2	2						0
114	2015-12-18	McLaren	128	56	M	2	0														0
114	2015-12-18	McLaren	128	56	M	4	59							2							0
115	2015-12-18	McLaren	129	70	M	3	59							2							0
116	2016-01-02	McLaren	130	67	M	2	1	35	49					3	3	3					1				12
117	2016-01-03	McLaren	131	31	F	3	2	3						3	3						0
118	2016-01-06	Sparrow	132	44	M	3	16	18	27	50				1	2	1	1				0
119	2016-01-13	McLaren	133	53	F	5	15							1							1	7	15		21	23
120	2016-01-16	McLaren	134	41	F	2	1							3							1				12
121	2016-01-16	McLaren	135	91	F	2	1							3							1				10
122	2016-01-25	McLaren	136	55	F	1	0														0
122	2016-01-25	McLaren	136	55	F	2	0														0
123	2016-01-25	McLaren	137	91	F	2	0														0
124	2016-01-25	McLaren	138	27	M	4	59							2							0
125	2016-01-26	McLaren	139	45	F	2	1							3							1	3	7		12	23	13
126	2016-01-26	McLaren	140	83	M	4	0														0
127	2016-01-27	McLaren	141	52	F	2	59							2							4				12
128	2016-01-27	McLaren	142	59	M	1	0														0
128	2016-01-27	McLaren	142	59	M	2	4							3							4				21
129	2016-01-27	McLaren	143	72	F	2	0														0
130	2016-01-27	McLaren	144	37	F	2	1							3							1				12
131	2016-01-28	McLaren	145	41	F	2	7							3							0
132	2016-01-28	McLaren	146	35	F	2	0														0
133	2016-01-28	McLaren	147	68	F	2	0														0
134	2016-01-28	McLaren	148	63	M	2	59							1							0
135	2016-01-28	McLaren	150	62	F	2	59							1							0
136	2016-01-28	McLaren	151	22	F	3	0														0
137	2016-01-29	McLaren	152	82	F	2	0														0
138	2016-01-31	McLaren	153	79	M	2	0														0
139	2016-02-02	McLaren	155	76	F	2	0														0
140	2016-02-03	McLaren	157	62	F	4	0														11				33
141	2016-02-03	McLaren	158	42	M	3	0														0
142	2016-02-04	McLaren	161	27	M	3	2							1							0
143	2016-02-06	McLaren	163	78	M	2	59							1							0
144	2016-02-08	McLaren	167	88	M	2	8							3							8				11
145	2016-02-08	McLaren	168	61	M	2	0														0
146	2016-02-08	McLaren	169	70	M	3	9														0
147	2016-02-08	McLaren	171	62	F	2	4							3							4				30
148	2016-02-09	McLaren	172	70	F	3	2							2							2				15
149	2016-02-09	McLaren	173	22	F	3	9							3							9				18
150	2016-02-09	McLaren	174	57	M	2	59							2							0
151	2016-02-09	McLaren	175	79	F	1	0														0
151	2016-02-09	McLaren	175	79	F	2	0														0
152	2016-02-11	McLaren	176	24	M	3	59							1							0
153	2016-02-11	McLaren	177	74	F	1	0														0
154	2016-02-12	McLaren	178	21	F	2	0														0
155	2016-02-12	McLaren	179	44	F	3	12							1							0
156	2016-02-14	McLaren	180	21	F	3	59							2							0
157	2016-02-14	McLaren	181	63	F	3	0														0
158	2016-02-16	McLaren	182	23	F	2	0														0
159	2016-02-19	McLaren	183	44	F	2	59							2							3				24
160	2016-02-19	McLaren	184	25	F	2	1							2							1				11
161	2016-02-22	Sparrow	185	42	M	3	51							1							0
162	2016-02-23	McLaren	186	48	F	3	2	67						3	1						2				14
163	2016-02-24	McLaren	187	79	F	2	59							2							1				19
164	2016-02-24	McLaren	188	62	M	2	0														0
165	2016-02-25	McLaren	190	81	F	2	1							3							1				14
166	2016-02-25	McLaren	191	51	F	2	42							3							0
167	2016-02-26	McLaren	193	65	F	3	0														0
168	2016-03-01	McLaren	194	70	F	2	0														0
168	2016-03-01	McLaren	194	70	F	4	2							3							0
169	2016-03-01	McLaren	195	67	F	1	0														0
170	2016-03-03	McLaren	196	59	F	2	4							3							0
171	2016-03-04	McLaren	197	76	F	2	1							3							1				10
172	2016-03-04	Mclaren	198	53	M	3	2							2							2				24
173	2016-03-04	McLaren	199	72	F	3	0														0
174	2016-03-07	McLaren	200	77	F	2	1							3							0
175	2016-03-07	McLaren	201	30	F	2	0														0
176	2016-03-09	McLaren	202	93	F	2	0														0
177	2016-03-10	McLaren	203	86	F	2	1	49						3	3						1				16
178	2016-03-15	Sparrow	204	86	M	2	11	19	39					3	2	3					4	11			19	18
179	2016-03-16	Sparrow	205	31	F	2	53														0
180	2016-03-16	Sparrow	206	49	M	2	1							1							0
181	2016-03-16	Sparrow	207	19	M	3	2							3							2				16
182	2016-03-21	McLaren	208	34	F	2	54							3							8				36
183	2016-03-22	McLaren	209	66	M	2	1							3							1	4			13	17
184	2016-03-23	McLaren	211	65	F	3	25	55						2	1						0
185	2016-03-23	McLaren	212	75	F	2	1							3							1				11
186	2016-03-25	McLaren	213	91	F	2	59							3							4	10			15	20
187	2016-03-27	McLaren	214	85	F	2	0														0
188	2016-03-27	Mclaren	215	65	F	1	0														0
189	2016-03-28	McLaren	216	40	F	2	59							1							0
190	2016-03-29	McLaren	217	58	F	1	0														0
191	2016-04-05	McLaren	218	28	F	2	0														0
192	2016-04-08	McLaren	219	25	F	2	1							3							1				13
193	2016-04-18	McLaren	220	48	M	4	1	2	3	29				3	3	3	3				1	2	3		25	15	19
194	2016-04-25	McLaren	221	93	F	2	0														3	8			25	31
195	2016-04-25	McLaren	222	70	F	2	5							3							0
196	2016-04-25	McLaren	223	61	F	3	2							3							2				32
197	2016-04-26	McLaren	224	67	F	2	0														1				20
198	2016-04-26	McLaren	225	31	M	3	9							3							9				15
199	2016-04-26	McLaren	226	30	F	2	1							3							1				16
200	2016-04-27	McLaren	227	81	F	2	59							2							0
201	2016-04-27	Mclaren	228	50	M	3	7	59						3	3						7				26
202	2016-05-07	Sparrow	229	44	F	3	28	68						2	1						0
203	2016-05-10	McLaren	230	66	M	2	4							2							1	3	4	8	16	27	13	16
204	2016-05-10	McLaren	231	43	F	2	59							2							0
205	2016-05-10	McLaren	232	77	M	2	12							3							11	12			20	16
206	2016-05-14	McLaren	233	43	F	3	0														0
207	2016-05-15	McLaren	234	37	M	3	2	3						2	2						2	3			19
208	2016-05-19	McLaren	235	72	M	2	0														0
209	2016-05-19	McLaren	236	41	F	2	59							2							0
210	2016-05-20	McLaren	237	73	F	2	6							3							1	4	6		27	18	18
211	2016-05-20	McLaren	238	58	F	2	1							3							1				11
212	2016-05-20	McLaren	239	59	F	3	2	7	59					3	3	3					0
213	2016-05-20	McLaren	240	70	F	2	1	35	49					3	3	3					1				16
214	2016-05-24	McLaren	242	66	M	2	59							2							0
215	2016-05-24	McLaren	243	75	F	2	11	49						3	3						11				18
216	2016-05-24	McLaren	244	81	M	2	70							3							5	6			16	40
217	2016-05-24	McLaren	245	70	M	2	69							3							1	4	6	14	25	20	13	23
218	2016-05-26	McLaren	247	23	F	2	0														0
219	2016-06-07	McLaren	248	76	F	2	1							2							1				16
220	2016-06-07	McLaren	249	35	M	2	4	12	43					3	2	3					4	12			16	14
221	2016-06-08	McLaren	250	53	F	2	0														0
222	2016-06-11	McLaren	251	69	M	2	11							3							11				20
223	2016-06-11	McLaren	252	56	F	3	2	9						3	3						2	9			18	14
224	2016-06-12	McLaren	253	50	F	2	1							3							1				10
225	2016-06-12	McLaren	254	47	M	3	77							2							0
226	2016-06-13	McLaren	255	62	F	2	1							3							1				12
227	2016-06-20	McLaren	256	54	F	5	0														0
228	2016-06-21	McLaren	257	57	F	3	9							3							9				17
229	2016-06-21	McLaren	258	85	F	3	2							3							2	3	8		15	21	20
230	2016-06-22	McLaren	259	33	M	3	2	3						3	3						2	3			25	29

## Sheet: Supp App 2b-Match Statistics
			All clinical samples		Hospital culture for 1-15
					Positive	Negative
			In-Dx	Positive	94	54	Positive Predictive Value	0.635135
				Negative	29	3440	Negative Predicive Value	0.99164
					Sensitivity	Specificity
					0.764228	0.984545
							Total positive results = 314
			Blood Samples		Hospital culture for 1-15
					Positive	Negative
			In-Dx	Positive	1	1	Positive Predictive Value	0.5
				Negative	3	460	Negative Predicive Value	0.993521
					Sensitivity	Specificity
					0.25	0.997831
							Total results = 31
							Matched clinical samples = 27
			Urine Samples		Hospital culture for 1-15
					Positive	Negative
			In-Dx	Positive	51	44	Positive Predictive Value	0.536842
				Negative	5	1715	Negative Predicive Value	0.997093
					Sensitivity	Specificity
					0.910714	0.974986
							Total positive results = 136
							Matched clinical samples = 121
							15 targets per clinical sample
			Wound/Swab Samples		Hospital culture for 1-15
					Positive	Negative
			In-Dx	Positive	38	7	Positive Predictive Value	0.844444
				Negative	20	1030	Negative Predicive Value	0.980952
					Sensitivity	Specificity
					0.655172	0.99325
							Total clinical samples = 73
							Total ouputs 129
							15 targets per clinical sample
			Sputum Samples		Hospital culture for 1-15
					Positive	Negative
			In-Dx	Positive	3	2	Positive Predictive Value	0.6
				Negative	1	234	Negative Predicive Value	0.995745
					Sensitivity	Specificity
					0.75	0.991525
							Total clinical samples = 16
							15 targets per clinical sample
			Stool Samples		Hospital culture for 15
					Positive	Negative
			In-Dx	Positive	1	0	Positive Predictive Value	1
				Negative	0	1	Negative Predicive Value	1
					Sensitivity	Specificity
					1	1
							Total samples = 2
							1 target per sample
			Urine Escherichia coli detection		Hospital culture for 1
					Positive	Negative
				Positive	37	0	Positive Predictive Value	1
				Negative	1	64	Negative Predicive Value	0.984615
					Sensitivity	Specificity
					0.973684	1
							Total samples = 136
			Wound/swab Staphylococcus aureus detection		Hospital culture for 2
					Positive	Negative
				Positive	17	1	Positive Predictive Value	0.944444
				Negative	8	104	Negative Predicive Value	0.928571
					Sensitivity	Specificity
					0.68	0.990476
							Total samples = 129
			Wound/Swab mecA detection		Hospital culture for 3
					Positive	Negative
				Positive	6	2	Positive Predictive Value	0.75
				Negative	4	115	Negative Predicive Value	0.966387
					Sensitivity	Specificity
					0.6	0.982906
							Total samples = 129
			Statistical analysis of clinical samples
