# Supplementary material for: Evaluation of Nucleic Acid Isothermal Amplification Methods for Human Clinical Microbial Infection Detection
Source: Front Microbiol. 2017 Dec 12;8:2211. doi: 10.3389/fmicb.2017.02211 (PMC5732957; doi:10.3389/fmicb.2017.02211)
Supplement: Supplementary file 4 [file Data_Sheet_3.xlsx]

## Sheet: Sheet1
		Supplementary Table 1: Clinical Pathogen detection frequencies at Sparrow Hospital for blood and urine culture detection for 2013.
			2013 January-December Blood Culture Summary
		Organism Identified	Number of times identified	Percent of total positive samples
		Coag-negative Staphylococcus species	766	0.2805
		Staphylococcus aureus	304	0.1113
		Escherichia coli	261	0.0956
		Methicillin resistant Staphylococcus aureus	225	0.0824
		Enterococcus species	121	0.0443
		Viridans Streptococcus group	112	0.041
		Micrococcus species	90	0.033
		Klebsiella pneumoniae	65	0.0238
		Streptococcus pneumoniae	55	0.0201
		Corynebacterium species	53	0.0194
		Streptococcus agalactiae	41	0.015
		Bacteroides fragilis group	37	0.0135
		Candida albicans	34	0.0124
		Pseudomonas aeruginosa	32	0.0117
		Peptostreptococcus group	29	0.0106
		Group G Beta Streptococcus species	26	0.0095
		Enterobacter cloacae	23	0.0084
		Proteus mirabilis	20	0.0073
		Bacillus species non-anthracis	18	0.0066
		Klebsiella oxytoca	18	0.0066
				0.7044
			2013 January-December Urine Culture Summary
		Organism Identified	Number of times identified	Percent of total positive samples
		Escherichia coli	9714	0.4896
		Enterococcus species	1684	0.0849
		Klebsiella pneumoniae	1646	0.083
		Streptococcus agalactiae	1014	0.0511
		Coag-negative Staphylococcus species	711	0.0358
		Proteus mirabilis	670	0.0338
		Pseudomonas aeruginosa	650	0.0328
		Candida albicans	448	0.0226
		Enterobacter cloacae	280	0.0141
		Staphylococcus saprophyticus	265	0.0134
		Klebsiella oxytoca	235	0.0118
		Methicillin resistant Staphylococcus aureus	191	0.0096
		Viridans Streptococcus group	183	0.0092
		Staphylococcus aureus	179	0.009
		Enterobacter aerogenes	178	0.009
		Coliform	175	0.0088
		Yeast	166	0.0084
		Citrobacter fruendii complex	122	0.0061
		Morganella morganii	114	0.0057
		Citrobacter freundii	106	0.0053
		Candida glabralta	103	0.0052
				0.8522
		Supplementary Table 1: Clinical Pathogen detection frequencies at Sparrow Hospital for blood and urine culture detection for 2013.
