# Supplementary material for: Evaluation of Nucleic Acid Isothermal Amplification Methods for Human Clinical Microbial Infection Detection
Source: Front Microbiol. 2017 Dec 12;8:2211. doi: 10.3389/fmicb.2017.02211 (PMC5732957; doi:10.3389/fmicb.2017.02211)
Supplement: Supplementary file 5 [file Data_Sheet_4.xlsx]

## Sheet: Sup table 2
					Supplementary Table 2: Sparrow and McLaren Hospital Laboratories Comparative Antibiotic Susceptibility Profile 2015
Organism	Eschericia coli		Staphylococcus aureus		Enterococcus faecalis	Enterococcus faecium	Enterococcus spp.	Klebsiella pneumoniae	Streptococcus agalactiae	Staphylococcus epidermidis		Proteus mirabilis		Pseudomonas aeruginosa
Hospital System	Sparrow	McLaren	Sparrow	McLaren	McLaren	McLaren	Sparrow	McLaren	Sparrow	Sparrow	McLaren	Sparrow	McLaren	Sparrow	McLaren
Number of Isolates Tested	13440	1443	4505	982	495	91	2144	301	543	1096	129	1117	147	1572	382
Antibiotic
Amoxicillin/Clavulanate	88		58	47					10		34	98
Ampicillin	58	53	0		100	53	96		100	0		75		86
Ampicillin/Sulbactam	62	59						85			34	87	95
Aztreonam	97	94						95				100	93	72	69
Cefazolin	89	88	58					93	100	47	34	62	91	91
Cefepime	97	95	58									99	97	85	94
Cefoxitin	93							96				95
Ceftazidime	97	94	58					95				100	97	97	89
Ceftriaxone	97	94	58	48				94	100		20	100	94
Cefuroxime	91		58	47					100	47		98
Chloramphenicol		96						83
Ciprofloxacin	79	73						95				55	61	70	60
Clindamycin			85	50					48	63	58
Daptomycin				100	100	100
Erythromycin			38						35	33
Gentamicin	92	90	98	96	68	92		98		87	79	92	94	89	71
Levofloxacin	80	74	68	57		20	71	96	99	52	40	60	74	70	60
Linezolid				100	99	100		100			100
Meropenem	100	100							100			100	100	86	84
Metronidazole
Nitrofurantoin	97		99				93			100		0
Oxacillin/Nafcillin			58	47						47	34
Penicillin			0		100	19			100	0
Piperacillin/Tazobactam	98	98						96				97	100	87	93
Rifampin				99	68	32					96
Quinupristin/Dalfopristin				99	1	88					98
Tetracycline		78		94	25	30		83			88
Tobramycin	92	91						97				91	97	92	92
Trimethoprim/Sulfamethoxazole	78	76	97	98				95		52	52	74	82
Vancomycin			100	100	96	47	93		100	100	100
Numbers are percent susceptible
Numbers are transcribed from Sparrow and McLaren microbiology laboratories comparative antibiotic sensitivity profile for 2015
